# Supplementary material for: Cell Wall Integrity Pathway Involved in Morphogenesis, Virulence and Antifungal Susceptibility in Cryptococcus neoformans
Source: J Fungi (Basel). 2021 Oct 5;7(10):831. doi: 10.3390/jof7100831 (PMC8540506; doi:10.3390/jof7100831)
Supplement: Supplementary file 1 [file jof-07-00831-s001.zip]

Archive with 1 entries (1 files):
- jof-1385047-supplementary.pdf
